# Supplementary material for: Struggling Thermal Stress Impacts on Growth Performance and Health Status of Newly Weaned Rabbits Using Nanoemulsion of Origanum majorana Considering the Economic Efficiency of Supplementation
Source: Animals (Basel). 2023 May 26;13(11):1772. doi: 10.3390/ani13111772 (PMC10252083; doi:10.3390/ani13111772)
Supplement: Supplementary file 1 [file animals-13-01772-s001.zip]

Archive with 1 entries (1 files):
- animals-2292270-supplementary.pdf
